# Supplementary material for: Characterization of Maize miRNAs in Response to Synergistic Infection of Maize Chlorotic Mottle Virus and Sugarcane Mosaic Virus
Source: Int J Mol Sci. 2019 Jun 27;20(13):3146. doi: 10.3390/ijms20133146 (PMC6650953; doi:10.3390/ijms20133146)
Supplement: Supplementary file 1 [file ijms-20-03146-s001.zip › Table S1.xlsx]

## Sheet: Table S1
Table S1 The expression of known miRNAs and miRNA*s in MCMV and SCMV single- and co-infected maize libraries
miRNA family	miRNA	Readsa					miRNA*	Readsa
		Mock	SCMV	MCMV	S+M			Mock	SCMV	MCMV	S+M
miR156	miR156a-5p	2.7665	3.63897	2.54472	1.45101		miR156a-3p	2.35665	1.41515	2.44684	0.362754
	miR156b-5p	216.709	124.938	231.863	54.8665		miR156b-3p	0.819705	0.707577	1.37023	0.453442
	miR156c	2.97143	3.53788	2.34897	1.45101
	miR156d-5p	216.812	124.837	231.276	55.2292		miR156d-3p	33.198	26.6858	36.2133	16.868
							miR156e-3p	8.50444	9.90608	8.41714	2.62996
	miR156f-5p	3.07389	6.26711	3.22983	2.81134		miR156f-3p	28.1773	17.5883	29.3621	10.2478
	miR156g-5p	2.86897	5.96386	3.52346	2.90203		miR156g-3p	27.9724	16.9818	28.7749	10.6105
							miR156i-3p	1.22956	1.51624	1.07661	0.272065
	miR156j-5p	6.04532	3.84113	2.93621	0.997572
	miR156k-5p	62.6049	48.2163	52.8518	20.1328		miR156k-3p	17.1113	9.50175	11.2555	3.99029
							miR156l-3p	3.99606	6.97469	5.77455	4.62511
miR159	miR159a-3p	73.7734	27.7977	25.2514	4.80649		miR159a-5p	1.22956	11.1191	3.52346	6.07612
	miR159b-3p	73.0562	27.9998	24.9578	4.62511
	miR159c-3p	1.9468	0.303247	1.56598	0.0906884
	miR159d-3p	1.53695	0.202165	1.17449	0
	miR159f-3p	72.5439	28.1009	24.7621	4.7158		miR159f-5p	6.76256	18.2959	20.0641	8.43402
	miR159j-3p	72.134	27.3933	24.8599	4.62511
	miR159k-3p	71.9291	28.5052	24.4684	5.16924
miR160	miR160a-5p	16.2916	6.16603	7.53628	1.08826
	miR160b-5p	16.3941	6.26711	7.73203	1.26964		miR160b-3p	0.307389	20.7219	1.07661	14.1474
	miR160c-5p	16.0867	5.96386	7.63415	1.26964
	miR160d-5p	16.7015	6.26711	7.8299	1.17895
	miR160e	16.4966	6.16603	7.92778	1.36033
	miR160f-5p	1.53695	1.11191	0.685116	0.634819
	miR160g-5p	16.4966	6.26711	7.63415	1.36033		miR160g-3p	0.512315	21.0251	0.880864	14.5101
miR162	miR162-3p	44.7764	8.89525	46.3922	6.16681
miR164	miR164a-5p	1.02463	0.202165	0.587243	0.181377
							miR164c-3p	1.63941	12.0288	2.34897	6.07612
	miR164d-5p	1.02463	0.303247	0.587243	0.181377		miR164d-3p	1.63941	5.1552	0.880864	3.17409
	miR164g-5p	1.12709	0.202165	0.78299	0.181377
							miR164h-3p	1.63941	12.0288	2.44684	6.16681
miR166	miR166a-3p	74.1833	10.9169	81.5289	8.25264		miR166a-5p	8.81183	6.57036	4.50219	1.36033
	miR166b-3p	83.3025	14.3537	90.729	10.8826		miR166b-5p	0.512315	2.3249	0.195748	0.725507
	miR166c-3p	83.6099	14.9602	90.4354	10.5199		miR166c-5p	7.06995	21.3284	5.28518	4.35304
	miR166d-3p	83.6099	14.4548	91.1205	10.5199		miR166d-5p	0.717242	2.02165	0.0978738	0.816196
	miR166e	83.9173	14.6569	90.729	10.7012
	miR166f	523.381	160.519	521.765	106.377
	miR166g-3p	566.826	164.966	558.761	111.637		miR166g-5p	0.717242	5.25628	0.293621	1.63239
	miR166h-3p	524.918	160.317	522.646	106.377		miR166h-5p	2.56158	9.29958	2.64259	8.07127
	miR166i-3p	83.7123	14.1515	91.2184	10.6105
	miR166j-3p	106.562	13.9494	102.963	10.2478
	miR166k-3p	105.127	13.9494	103.355	10.3385
	miR166l-3p	181.052	25.4728	183.22	16.868
	miR166m-3p	110.25	16.0721	104.725	8.97815		miR166m-5p	21.1074	2.52706	20.3577	2.26721
	miR166n-3p	106.254	14.0505	102.963	9.79435
miR167							miR167c-3p	5.12315	12.3321	4.01282	4.44373
							miR167d-3p	0.614779	1.31407	0.489369	0.272065
	miR167e-5p	37.399	38.5124	31.2217	22.6721		miR167e-3p	0.717242	5.45845	0.391495	2.44859
	miR167f-5p	37.9113	38.9167	30.7324	22.3093		miR167f-3p	0.614779	1.51624	0.293621	0.181377
	miR167g-5p	52.9734	29.7182	36.0175	15.0543		miR167g-3p	1.63941	106.44	7.24266	93.3184
	miR167h-5p	56.0473	30.2236	38.758	15.6891		miR167h-3p	60.6581	128.172	72.916	83.2519
	miR167i-5p	56.867	30.5269	38.8559	15.145		miR167i-3p	60.6581	128.172	73.7968	82.6171
	miR167j-5p	36.9892	39.0178	30.8302	22.8535		miR167j-3p	3.17636	5.1552	8.71077	3.35547
miR168	miR168a-5p	802.184	3878.33	725.44	1791.1		miR168a-3p	526.865	274.742	606.524	137.665
	miR168b-5p	802.388	3876.81	724.755	1791.19		miR168b-3p	332.493	141.414	222.271	57.4058
miR169	miR169c-5p	0.922168	2.52706	1.17449	1.17895		miR169c-3p	13.8325	53.1693	12.2342	13.2405
	miR169f-5p	1.12709	8.99633	1.17449	2.81134
	miR169g	1.53695	9.1985	1.07661	2.90203
	miR169h	1.02463	8.99633	1.27236	3.08341
	miR169i-5p	2.86897	13.1407	2.93621	4.7158		miR169i-3p	8.91429	6.26711	13.1151	4.44373
	miR169j-5p	2.86897	13.1407	2.93621	4.53442		miR169j-3p	0.717242	18.0937	0.78299	3.17409
	miR169k-5p	2.97143	13.2418	2.64259	4.62511		miR169k-3p	8.19705	5.05412	9.6895	3.17409
	miR169m-5p	2.66404	1.01082	2.2511	0.54413		miR169m-3p	0.819705	8.99633	1.37023	2.26721
	miR169n-5p	2.66404	1.11191	2.44684	0.54413
	miR169p-5p	0.102463	1.61732	0.0978738	0.54413
	miR169q-5p	2.66404	0.909742	2.44684	0.453442
miR171	miR171d-3p	1.84434	0.303247	1.66385	0.181377		miR171d-5p	0.922168	10.7147	0.489369	2.53928
	miR171e-3p	2.04926	0.202165	1.8596	0.181377		miR171e-5p	0.922168	10.2093	1.17449	2.81134
	miR171h-3p	5.02069	14.8591	4.79581	16.0518		miR171h-5p	0.512315	13.6461	0.78299	8.97815
	miR171i-3p	1.84434	0.303247	1.8596	0.362754
	miR171j-3p	1.9468	0.202165	1.76173	0.453442
	miR171k-3p	4.81577	14.6569	4.79581	16.1425		miR171k-5p	0.409852	13.9494	0.880864	8.88746
							miR172c-5p	1.02463	1.31407	0.587243	0.453442
miR319	miR319a-3p	2.45911	0.40433	2.2511	0.181377
	miR319b-3p	4.30345	1.51624	3.62133	1.17895
	miR319c-3p	2.35665	0.202165	2.15322	0.362754
	miR319d-3p	3.99606	1.31407	3.03409	1.08826
miR390	miR390a-5p	30.534	4.54871	20.4556	3.17409
	miR390b-5p	30.3291	4.85196	20.6514	3.35547
miR393	miR393a-5p	16.1892	14.0505	10.6682	4.98786		miR393a-3p	19.6729	10.5126	12.6257	2.90203
	miR393b-5p	7.78719	12.3321	4.99156	4.17167		miR393c-3p	19.2631	10.4115	12.1363	2.81134
	miR393c-5p	15.267	14.3537	10.6682	4.7158
miR394	miR394a-5p	6.86503	1.21299	3.81708	0.54413
	miR394b-5p	6.6601	1.21299	4.01282	0.453442
miR396	miR396a-5p	38.0138	8.38984	42.673	6.62025		miR396a-3p	1.9468	37.9059	3.91495	15.6891
	miR396b-5p	37.5015	8.28876	41.6942	6.2575		miR396b-3p	1.84434	37.6027	3.7192	16.1425
	miR396c	481.064	61.0538	517.263	45.979
	miR396d	481.474	60.8516	517.067	46.5231
	miR396e-5p	22.8493	4.0433	28.5791	4.53442
	miR396f-5p	22.8493	4.34654	28.1876	4.62511		miR396f-3p	1.63941	0.707577	1.56598	0.453442
	miR396g-5p	1.02463	0	0.587243	0
miR397	miR397a-5p	7.17242	12.8375	2.74047	5.62268
	miR397b-5p	6.96749	25.0684	3.03409	11.4267		miR397b-3p	4.09852	193.876	3.42558	75.1807
miR398	miR398a-3p	141.604	135.349	82.997	49.6066		miR398a-5p	84.737	1805.84	74.4819	537.238
	miR398b-3p	140.989	134.844	83.5842	49.8786		miR398b-5p	299.5	1712.34	183.709	279.048
	miR399a-3p	1.02463	21.6316	1.27236	7.52714		miR399a-5p	0.102463	24.3609	0	6.71094
miR399	miR399b-3p	1.12709	136.663	1.8596	73.0948		miR399b-5p	0	45.5882	0.195748	30.3806
	miR399c-3p	0.922168	22.2381	1.37023	7.70851		miR399c-5p	0.204926	5.86278	0.293621	1.99514
	miR399d-3p	0.307389	33.2561	0.0978738	10.5199		miR399d-5p	0.102463	67.6241	0.0978738	27.932
	miR399e-3p	33.0956	410.698	19.8684	119.618		miR399e-5p	1.12709	17.6894	0.293621	4.53442
	miR399f-3p	0.922168	6.36819	0.978738	1.36033		miR399f-5p	0.204926	1.61732	0	0.54413
	miR399g-3p	0	0.40433	0	0.0906884
	miR399h-3p	0.922168	22.036	1.66385	7.43645
	miR399i-3p	32.9931	408.575	19.4769	118.439
	miR399j-3p	32.7882	408.878	19.379	118.983		miR399j-5p	2.56158	21.9349	1.07661	7.70851
miR408	miR408a	1282.63	908.326	1035.41	541.682
	miR408b-3p	1283.15	907.922	1036.78	542.951		miR408b-5p	46.0059	924.803	46.5879	248.849
miR444	miR444a	12.7054	5.05412	12.5278	2.53928
	miR444b	13.0128	5.05412	12.0385	2.62996
miR528	miR528a-5p	101.643	97.5445	78.2011	31.4689		miR528a-3p	209.127	1714.96	128.704	290.566
	miR528b-5p	100.311	94.8153	77.3203	30.6527		miR528b-3p	209.947	1714.26	129.193	291.11
miR529	miR529-5p	24.6936	1.7184	9.10226	0.54413		miR529-3p	1.63941	0.202165	0.195748	0
miR827	miR827-3p	92.6266	283.132	57.1583	82.3451		miR827-5p	109.328	562.22	94.9376	233.885
miR1432	miR1432-5p	0.512315	6.26711	0.880864	7.7992
miR2118	miR2118b	2.97143	0.707577	3.22983	0.0906884
	miR2118d	0.204926	1.41515	0.489369	0.181377
miR2275	miR2275a-5p	0	1.01082	0	0.997572
	miR2275b-5p	0.409852	2.52706	0.978738	1.45101
a Reads are the values of each sample after being normalized to one million with the total sequence reads of each library.
