# Supplementary material for: Characterization of Maize miRNAs in Response to Synergistic Infection of Maize Chlorotic Mottle Virus and Sugarcane Mosaic Virus
Source: Int J Mol Sci. 2019 Jun 27;20(13):3146. doi: 10.3390/ijms20133146 (PMC6650953; doi:10.3390/ijms20133146)
Supplement: Supplementary file 1 [file ijms-20-03146-s001.zip › Table S2.xlsx]

## Sheet: Table S2
Table S2 The predicted target genes of novel miRNAs
Novel miRNA	Target ID	Description	Position	Score	Energy
miRn-01	GRMZM2G087619_T01	Uncharacterized protein	1046	184	-27.13
miRn-03	GRMZM2G027490_T01	Uncharacterized protein	498	200	-45.71
	GRMZM2G356256_T01	Uncharacterized protein	1139	200	-45.71
miRn-06	GRMZM2G078124_T01	Rhodopsin-like receptor	395	195	-43.85
	GRMZM2G096470_T01	Ypt/Rab-GAP domain of gyp1p superfamily protein	2297	187	-32.72
	GRMZM2G096470_T02	Ypt/Rab-GAP domain of gyp1p superfamily protein	2297	187	-32.72
	GRMZM2G096470_T03	Ypt/Rab-GAP domain of gyp1p superfamily protein	431	187	-32.72
	GRMZM2G347995_T01	Haloacid dehalogenase-like hydrolase (HAD) superfamily protein	163	183	-36.54
	GRMZM2G429184_T01	Uncharacterized protein	548	182	-34.05
	GRMZM2G429188_T01	Uncharacterized protein	548	182	-34.05
	GRMZM2G380765_T01	Uncharacterized protein	548	182	-34.05
	GRMZM2G088291_T01	Uncharacterized protein	301	183	-35.13
	GRMZM2G088291_T02	Uncharacterized protein	301	183	-35.13
miRn-07	GRMZM2G088291_T01	Uncharacterized protein	301	183	-35.13
	GRMZM2G088291_T02	Uncharacterized protein	301	183	-35.13
miRn-08	GRMZM2G443256_T01	SMAD/FHA domain-containing family protein	1749	186	-42.02
	AC186524.3_FGT006	Uncharacterized protein	300	183	-37.59
	GRMZM2G070113_T01	Polypyrimidine tract-binding protein homolog 3	1353	181	-32.86
	GRMZM2G070113_T02	Polypyrimidine tract-binding protein homolog 3	1350	181	-32.86
	GRMZM2G070113_T03	Polypyrimidine tract-binding protein homolog 3	1342	181	-32.86
	GRMZM2G070113_T04	Polypyrimidine tract-binding protein homolog 3	1046	181	-32.86
	GRMZM2G013002_T01	Beta expansin8	1544	181	-36.02
	GRMZM2G013002_T02	Beta expansin8	890	181	-36.02
	GRMZM2G021621_T02	Beta expansin2	1238	181	-36.02
	GRMZM2G052926_T01	Polypyrimidine tract-binding protein homolog 3	1454	181	-32.86
	GRMZM2G052926_T02	Polypyrimidine tract-binding protein homolog 3	1455	181	-32.86
	GRMZM2G334216_T01	Polypyrimidine tract-binding protein homolog 3	1036	181	-32.86
	GRMZM2G334216_T02	Polypyrimidine tract-binding protein homolog 3	1147	181	-32.86
	GRMZM2G334216_T03	Polypyrimidine tract-binding protein homolog 3	1277	181	-32.86
	GRMZM2G334216_T04	Polypyrimidine tract-binding protein homolog 3	1277	181	-32.86
	AC199355.3_FGT004	Uncharacterized protein	765	180	-35.97
miRn-09	GRMZM5G868730_T01	PHI-1	176	182	-24.55
	GRMZM2G703415_T01	DEAD-box ATP-dependent RNA helicase 40	1206	181	-24.33
	GRMZM2G703415_T02	DEAD-box ATP-dependent RNA helicase 40	1206	181	-24.33
miRn-12	GRMZM2G551565_T01	Uncharacterized protein	282	195	-41.57
	GRMZM2G414805_T01	Squamosa promoter-binding-like protein 11	2156	187	-36.27
	GRMZM2G414805_T02	Squamosa promoter-binding-like protein 11	1545	187	-36.27
	GRMZM2G414805_T03	Squamosa promoter-binding-like protein 11	1874	187	-36.27
	GRMZM2G414805_T04	Squamosa promoter-binding-like protein 11	1352	187	-36.27
	GRMZM2G414805_T05	Squamosa promoter-binding-like protein 11	2099	187	-36.27
	GRMZM2G414805_T07	Squamosa promoter-binding-like protein 11	1485	187	-36.27
	GRMZM2G097275_T01	Squamosa promoter-binding-like protein 2	1372	187	-36.27
	GRMZM2G097275_T02	Squamosa promoter-binding-like protein 2	1771	187	-36.27
	GRMZM2G097275_T03	Squamosa promoter-binding-like protein 2	1764	187	-36.27
	GRMZM2G097275_T04	Squamosa promoter-binding-like protein 2	1504	187	-36.27
	GRMZM2G126827_T01	Squamosa promoter-binding-like protein 2	926	187	-33.55
	GRMZM2G156621_T01	Squamosa promoter-binding-like protein 2	858	187	-33.55
	GRMZM2G106798_T01	Squamosa promoter-binding-like protein 18	1133	187	-37.18
	GRMZM2G106798_T02	Squamosa promoter-binding-like protein 18	906	187	-37.18
	GRMZM2G106798_T03	Squamosa promoter-binding-like protein 18	887	187	-37.18
	GRMZM2G101511_T01	Teosinte glume architecture1	1201	187	-37.18
	GRMZM2G101511_T02	Teosinte glume architecture1	1095	187	-37.18
	AC233751.1_FGT002	Neighbor of tga1	1414	187	-37.18
	GRMZM2G460544_T01	Squamosa promoter-binding-like protein 15	1137	187	-37.18
	GRMZM2G163813_T01	Squamosa promoter-binding-like protein 2	1334	187	-36.27
	GRMZM2G163813_T02	Squamosa promoter-binding-like protein 2	1233	187	-36.27
	GRMZM2G163813_T04	Squamosa promoter-binding-like protein 2	474	187	-36.27
	GRMZM2G065451_T01	Squamosa promoter-binding-like protein 2	1622	187	-36.27
	GRMZM2G065451_T02	Squamosa promoter-binding-like protein 2	1376	187	-36.27
	GRMZM2G126018_T01	Squamosa promoter-binding-like protein 15	977	187	-37.18
	GRMZM2G126018_T02	Squamosa promoter-binding-like protein 15	895	187	-37.18
	GRMZM2G061734_T01	Squamosa promoter-binding-like protein 6	1566	187	-37.18
	GRMZM2G113779_T01	Squamosa promoter-binding-like protein 5	318	187	-33.55
	GRMZM5G878561_T01	Squamosa promoter-binding-like protein 6	2339	187	-37.18
	GRMZM2G160917_T01	SBP-domain protein 5	1407	187	-37.18
	GRMZM2G160917_T02	SBP-domain protein 5	1311	187	-37.18
	GRMZM2G160917_T03	SBP-domain protein 5	1308	187	-37.18
	GRMZM2G371033_T01	Squamosa promoter-binding protein-like	589	187	-37.18
	GRMZM2G307588_T01	Tassel sheath4	1000	187	-37.18
	GRMZM5G806833_T01	Squamosa promoter-binding-like protein 6	590	187	-37.18
	GRMZM2G067624_T01	SBP domain containing protein	1039	187	-33.55
	GRMZM2G067624_T02	SBP domain containing protein	723	187	-33.55
	GRMZM2G148467_T01	Squamosa promoter-binding protein-like	835	187	-37.23
	GRMZM2G148467_T02	Squamosa promoter-binding protein-like	983	187	-37.23
miRn-14	GRMZM2G077140_T01	Uncharacterized protein	622	200	-45.38
	GRMZM2G077162_T01	Putative uncharacterized protein	622	200	-45.38
	GRMZM2G117436_T01	Uncharacterized protein	435	200	-45.38
	GRMZM2G117430_T01	Uncharacterized protein	435	200	-45.38
	GRMZM2G557357_T01	Uncharacterized protein	1572	196	-45.39
	GRMZM2G136170_T01	Putative receptor-like protein kinase family protein	2737	191	-35.36
	GRMZM2G701576_T01	Uncharacterized protein	1226	188	-37
	GRMZM2G097983_T01	Uncharacterized protein	1229	188	-36.02
	GRMZM2G166686_T01	Uncharacterized protein	844	188	-42.35
	GRMZM2G020411_T01	Uncharacterized protein	1046	184	-32.72
	GRMZM5G843584_T01	Uncharacterized protein	1166	184	-33.44
	GRMZM2G042733_T01	Transcription factor TT8	508	184	-28.3
	GRMZM2G125436_T01	Endoglucanase 9	787	183	-33.47
	GRMZM2G461548_T01	Uncharacterized protein	246	182	-31.37
	GRMZM2G122231_T01	Trehalose-6-phosphate synthase11	2632	180	-33.69
	GRMZM2G312521_T01	Trehalose-6-phosphate synthase10	2803	180	-33.69
	GRMZM2G061232_T01	Uncharacterized protein	87	180	-30.22
miRn-15	GRMZM2G078396_T01	60S ribosomal protein L23	1539	191	-36.26
	GRMZM2G078396_T02	60S ribosomal protein L23	1489	191	-36.26
	GRMZM2G174537_T01	Uncharacterized protein	1345	191	-38.63
	GRMZM2G056645_T01	Uncharacterized protein	8145	191	-38.97
	GRMZM2G020098_T01	Uncharacterized protein	1650	183	-33.17
	GRMZM2G439306_T01	Cation/H(+) antiporter 19	2714	183	-34.24
miRn-16	GRMZM5G845891_T01	Uncharacterized protein	1867	195	-41.82
	GRMZM2G178102_T01	Homeobox-leucine zipper protein ATHB-14	1035	191	-40.56
	GRMZM2G109987_T01	Homeobox-leucine zipper protein REVOLUTA	1039	191	-40.56
	GRMZM2G109987_T02	Homeobox-leucine zipper protein REVOLUTA	1039	191	-40.56
	GRMZM2G109987_T03	Homeobox-leucine zipper protein REVOLUTA	1039	191	-40.56
	GRMZM2G109987_T04	Homeobox-leucine zipper protein REVOLUTA	1039	191	-40.56
	GRMZM2G109987_T05	Homeobox-leucine zipper protein REVOLUTA	774	191	-40.56
	GRMZM2G042250_T01	Rolled leaf2	628	191	-40.56
	GRMZM2G042250_T02	Rolled leaf2	714	191	-40.56
	GRMZM2G042250_T03	Rolled leaf2	628	191	-40.56
	GRMZM2G042250_T04	Rolled leaf2	628	191	-40.56
	GRMZM2G003509_T01	Homeobox-leucine zipper protein ATHB-14	736	191	-40.56
	GRMZM2G003509_T02	Homeobox-leucine zipper protein ATHB-14	805	191	-40.56
	GRMZM2G469551_T01	Homeobox-leucine zipper protein REVOLUTA	590	191	-40.56
	GRMZM2G469551_T02	Homeobox-leucine zipper protein REVOLUTA	590	191	-40.56
	AC187157.4_FGT005	Homeobox-transcription factor 52	563	191	-40.35
	GRMZM2G123644_T01	Agenet domain-containing protein	545	187	-40.22
	GRMZM2G336718_T01	Agenet domain-containing protein	104	187	-40.22
	GRMZM2G135175_T01	Protein DETOXIFICATION 49	361	182	-33.97
miRn-17	GRMZM2G138727_T01	Glutelin-2	340	187	-35.09
miRn-21	GRMZM2G420743_T01	Dirigent-like protein pDIR3	1350	195	-52.08
	GRMZM2G310548_T01	Uncharacterized protein	499	182	-38.86
	GRMZM2G144153_T01	Glutathione peroxidase	1162	181	-27.49
	GRMZM2G049077_T02	Expressed protein	1418	181	-28.66
miRn-22	GRMZM2G056645_T01	Uncharacterized protein	8220	187	-24.7
miRn-23	GRMZM2G087918_T01	Putative uncharacterized protein	1147	187	-34.98
	GRMZM2G426275_T01	Alpha-13-mannosyl-glycoprotein 2-beta-N-acetylglucosaminyltransferase	1500	183	-33.17
	GRMZM2G426275_T02	Alpha-13-mannosyl-glycoprotein 2-beta-N-acetylglucosaminyltransferase	1452	183	-33.17
	GRMZM2G426275_T03	Alpha-13-mannosyl-glycoprotein 2-beta-N-acetylglucosaminyltransferase	1503	183	-33.17
	GRMZM2G426275_T04	Alpha-13-mannosyl-glycoprotein 2-beta-N-acetylglucosaminyltransferase	1510	183	-33.17
	GRMZM2G426275_T05	Alpha-13-mannosyl-glycoprotein 2-beta-N-acetylglucosaminyltransferase	1459	183	-33.17
	GRMZM2G082670_T01	Embryo sac development arrest 6	873	180	-25.23
	GRMZM2G481222_T01	Uncharacterized protein	775	180	-27.78
miRn-27	GRMZM2G008250_T01	Uncharacterized protein	116	187	-33.9
	GRMZM2G008250_T02	Uncharacterized protein	116	187	-33.9
	GRMZM2G001764_T01	Protein NRT1/ PTR FAMILY 5.2	1525	183	-38.57
	GRMZM2G146207_T01	Tetratricopeptide repeat (TPR)-like superfamily protein	2619	182	-38.63
	GRMZM5G869299_T01	Uncharacterized protein	1117	182	-38.63
	GRMZM2G090723_T01	Uncharacterized protein	207	182	-37.31
	GRMZM2G402493_T01	Uncharacterized protein	193	182	-37.31
	GRMZM2G351027_T01	MEI2 C-terminal RRM only like 1	366	181	-36.34
miRn-28	GRMZM2G119894_T01	Uncharacterized protein	1620	187	-43.02
	GRMZM2G119894_T02	Uncharacterized protein	1411	187	-43.02
	GRMZM2G119894_T03	Uncharacterized protein	1620	187	-43.02
	GRMZM2G131155_T01	Uncharacterized protein	957	183	-38.61
	GRMZM5G801627_T01	Zinc finger CCCH domain-containing protein 23	157	183	-39.32
	GRMZM5G801627_T02	Zinc finger CCCH domain-containing protein 23	157	183	-39.32
miRn-29	GRMZM2G101408_T01	Uncharacterized protein	960	183	-24.99
	GRMZM2G314955_T03	Uncharacterized protein	1118	183	-26.56
miRn-30	GRMZM2G038224_T01	Uncharacterized protein	1037	187	-39.87
miRn-33	GRMZM2G458728_T02	Putative POX domain/homeobox DNA-binding domain family protein	361	181	-28.63
	GRMZM2G458728_T04	Putative POX domain/homeobox DNA-binding domain family protein	361	181	-28.63
	GRMZM2G458728_T08	Putative POX domain/homeobox DNA-binding domain family protein	194	181	-28.63
	GRMZM2G103078_T01	Pentatricopeptide repeat-containing protein chloroplastic	46	180	-27.86
miRn-34	GRMZM2G135651_T01	Cyclic nucleotide-gated ion channel 14	28	191	-39.22
	GRMZM2G044862_T01	Uncharacterized protein	2358	187	-27.15
	GRMZM2G050027_T01	Uncharacterized protein	466	186	-36.44
	GRMZM2G052750_T01	Quinoprotein amine dehydrogenase beta chain-like	3835	186	-30.77
	GRMZM2G047513_T01	30S ribosomal protein S10 chloroplastic	1125	183	-26.78
miRn-35	GRMZM2G110735_T01	Uncharacterized protein	2705	192	-38.48
	GRMZM2G329901_T01	Uncharacterized protein	680	188	-38.19
	GRMZM2G050693_T01	Electron transporter	132	186	-37.16
	GRMZM2G050693_T02	Electron transporter	132	186	-37.16
	GRMZM2G050693_T03	Electron transporter	132	186	-37.16
	AC234515.1_FGT002	Uncharacterized protein	1004	184	-29.69
	GRMZM2G701441_T01	Uncharacterized protein	518	184	-29.69
	GRMZM6G630632_T01	Tic62 protein	711	184	-31.98
	GRMZM6G630632_T02	Tic62 protein	783	184	-31.98
	GRMZM6G630632_T03	Tic62 protein	715	184	-31.98
	GRMZM2G045981_T01	Putative leucine-rich repeat protein kinase family protein	638	183	-33.35
	GRMZM2G125081_T01	Putative leucine-rich repeat protein kinase family protein	633	183	-33.35
	GRMZM2G125081_T02	Putative leucine-rich repeat protein kinase family protein	633	183	-33.35
	GRMZM2G136700_T01	Electron carrier/ iron ion binding protein	1648	183	-33.66
	GRMZM2G138589_T01	Polyol transporter protein 4	2178	182	-31.69
	GRMZM2G016250_T01	60S ribosomal protein L27	1194	181	-32.71
	GRMZM2G102616_T01	Putative uncharacterized protein	449	180	-31.75
	GRMZM2G049068_T01	Uncharacterized protein	2207	180	-32.84
	GRMZM2G452178_T01	Homeobox protein knotted-1-like 4	96	180	-34.26
	GRMZM2G008123_T01	E3 ubiquitin-protein ligase SINA-like 10	395	180	-33.26
	GRMZM2G008123_T02	E3 ubiquitin-protein ligase SINA-like 10	317	180	-33.26
	GRMZM2G008123_T03	E3 ubiquitin-protein ligase SINA-like 10	317	180	-33.26
	GRMZM2G008123_T05	E3 ubiquitin-protein ligase SINA-like 10	394	180	-33.26
	GRMZM2G093119_T01	Sister chromatid cohesion 1 protein 4	3875	180	-31.31
	GRMZM2G093119_T02	Sister chromatid cohesion 1 protein 4	3861	180	-31.31
	GRMZM2G000741_T01	Mitochondrial substrate carrier family protein	191	180	-32.84
	GRMZM2G368041_T01	Mitochondrial import inner membrane translocase subunit TIM23-3	1007	180	-31.75
	GRMZM2G022269_T01	elongation factor TU mitochondrial1	23	180	-32.66
	GRMZM2G128248_T01	HSP40/DnaJ peptide-binding protein	117	180	-34.04
	GRMZM2G122072_T01	UDP-glycosyltransferase 88A1	423	182	-36.01
miRn-36	GRMZM2G551565_T01	Uncharacterized protein	304	200	-49.11
miRn-40	GRMZM2G117804_T01	Uncharacterized protein	286	182	-34.9
	GRMZM2G117804_T02	Uncharacterized protein	286	182	-34.9
	GRMZM2G132101_T01	Putative uncharacterized protein	441	182	-36.63
	GRMZM2G371017_T01	Uncharacterized protein	511	182	-35.86
miRn-41	AC200099.4_FGT006	Putative cytochrome P450 superfamily protein	1075	192	-36.98
	AC185642.4_FGT001	Uncharacterized protein	285	184	-31.83
	AC186519.4_FGT002	Uncharacterized protein	339	184	-32.56
	GRMZM2G090226_T01	Protein EXORDIUM	1420	180	-27.47
	GRMZM2G374248_T01	Expansin-A11	87	180	-33.16
	GRMZM5G823696_T01	Uncharacterized protein	689	180	-33.16
	GRMZM2G137829_T01	Uncharacterized protein	346	184	-26.83
	GRMZM2G019180_T01	Uncharacterized protein	178	183	-25.64
	GRMZM2G133464_T03	Serine/threonine-protein phosphatase	162	180	-21.23
	GRMZM2G109464_T01	RING/FYVE/PHD zinc finger superfamily protein	955	180	-27.94
	GRMZM2G109464_T02	RING/FYVE/PHD zinc finger superfamily protein	1228	180	-27.94
	GRMZM2G017349_T01	Transcription factor SPATULA	1008	180	-21.17
	GRMZM2G368678_T01	binding	3583	180	-24.02
miRn-42	GRMZM2G056645_T01	Uncharacterized protein	8220	192	-26.17
	GRMZM2G144153_T01	Glutathione peroxidase	1162	186	-27.16
miRn-44	GRMZM2G096806_T01	Uncharacterized protein	534	187	-42.23
miRn-46	GRMZM2G054559_T01	Phospholipase D alpha 1	751	180	-35.08
	GRMZM2G054559_T02	Phospholipase D alpha 1	954	180	-35.08
	GRMZM2G054559_T03	Phospholipase D alpha 1	816	180	-35.08
	GRMZM2G054559_T04	Phospholipase D alpha 1	1282	180	-35.08
	GRMZM2G054559_T05	Phospholipase D alpha 1	816	180	-35.08
	GRMZM2G054559_T06	Phospholipase D alpha 1	828	180	-35.08
	GRMZM2G054559_T07	Phospholipase D alpha 1	517	180	-35.08
	GRMZM2G054559_T08	Phospholipase D alpha 1	364	180	-35.08
miRn-48	GRMZM2G168706_T01	Calcium-dependent protein kinase 2	877	185	-26.3
	GRMZM2G168706_T02	Calcium-dependent protein kinase 2	871	185	-26.3
	GRMZM2G168706_T03	Calcium-dependent protein kinase 2	797	185	-26.3
	GRMZM2G168706_T04	Calcium-dependent protein kinase 2	814	185	-26.3
	GRMZM2G014979_T01	Uncharacterized protein	603	185	-26.74
	GRMZM2G014979_T02	Uncharacterized protein	681	185	-26.74
	GRMZM2G014979_T03	Uncharacterized protein	680	185	-26.74
	GRMZM2G049288_T01	Uncharacterized protein	3990	185	-29.65
	GRMZM2G113378_T01	PR5-like receptor kinase	1529	181	-26.72
	GRMZM2G095695_T02	Mitochondrial import inner membrane translocase subunit TIM44-2	613	180	-24.97
miRn-49	GRMZM2G385622_T01	ATP synthase subunit beta	106	205	-37.99
