# Supplementary material for: Characterization of Maize miRNAs in Response to Synergistic Infection of Maize Chlorotic Mottle Virus and Sugarcane Mosaic Virus
Source: Int J Mol Sci. 2019 Jun 27;20(13):3146. doi: 10.3390/ijms20133146 (PMC6650953; doi:10.3390/ijms20133146)
Supplement: Supplementary file 1 [file ijms-20-03146-s001.zip › Table S3.xlsx]

## Sheet: Table S3
Table S3 The probes used for Northern blotting of small RNAs
Small RNA	Probe	Probe sequence
miR156	Zma-miR156-probe	GTGCTCACTCTCTTCTGTCA
miR159	Zma-miR159-probe	CAGAGCTCCCTTCAATCCAAA
miR166	Zma-miR166-probe	GGGAATGAAGCCTGGTCCGA
miR393	Zma-miR393-probe	GATCAATGCGATCCCTTTGGA
miR394	Zma-miR394-probe	GGAGGTGGACAGAATGCCAA
miR397	Zma-miR397-probe	CATCAACGCTGCGCTCAATGA
miR408	Zma-miR408-probe	GCCAGGGAAGAGGCAGTGCAG
miR444	Zma-miR444-probe	AAGCTTGAGACAACAACTGCA
miR528	Zma-miR528-probe	CTCCTCTGCATGCCCCTTCCA
miR529	Zma-miR529-probe	AGGCTGTACTCTCTCTCTTCT
miR827	Zma-miR827-probe	TGTTTGCTGATGGTCATCTAA
miR390	Zma-miR390-probe	GGCGCTATCCCTCCTGAGCTT
5'D7(+)	5'D7(+)-probe	TGGGGTCTTACAAGGTCAAGA
miR167g*	Zma-miR167g*-probe	GATGAAACTACAGCATGACC
miR167h/i*	Zma-miR167h/i*-probe	GTGAAGCTGCAACATGATC
miR397b*	Zma-miR397b*-probe	CGTAATTGAGTGCAGCGCTGG
miR398a*	Zma-miR398a*-probe	CATGTGTTCTCAGTTCGCCCC
miR408b*	Zma-miR408b*-probe	CCATGCTCTGCCTCGTCCCTG
miR528*	Zma-miR528*-probe	AATGGAAGAGGCAGGCACAGG
miR827*	Zma-miR827*-probe	GGTTAAATGACCACCAACAAA
miRn-07	Zma-miRn-07 probe	GAGCTACCACTCTCATCGCCA
miRn-08	Zma-miRn-08 probe	GAAGGAATGGAAGAGGCAGGCA
miRn-17	Zma-miRn-17 probe	GCTTGTTCGGTTACGTCTGGA
miRn-28	Zma-miRn-28 probe	AGGAAAGCGCTCGCCGGCGGG
miRn-34	Zma-miRn-34 probe	GGAGATTGGAGGGGCTAAAAT
miRn-36	Zma-miRn-36 probe	TCTCTCGAGAGCCTCTCCGCAT
miRn-43	Zma-miRn-43 probe	GCCCTGACAGGGACGTGTTTCT
miRn-45	Zma-miRn-45 probe	GCTCCTCTAACCTCCTCCGGT
	3
