# Supplementary material for: Characterization of Maize miRNAs in Response to Synergistic Infection of Maize Chlorotic Mottle Virus and Sugarcane Mosaic Virus
Source: Int J Mol Sci. 2019 Jun 27;20(13):3146. doi: 10.3390/ijms20133146 (PMC6650953; doi:10.3390/ijms20133146)
Supplement: Supplementary file 1 [file ijms-20-03146-s001.zip › Table S4.xlsx]

## Sheet: Table S4
Table S4 The primers used for qRT-PCR of miRNA target genes
miRNA	Target name	Target ID	Description	Forward primer	Reverse primer
miR156	T-156	GRMZM2G156621	Squamosa promoter-binding-like protein 2	CAGTTCCAACCTGTGATTGACCCA	CCGTTTACATCGTCAGGGCAGTAG
		GRMZM2G126827	Squamosa promoter-binding-like protein 2	CAGTTCCAACCTGTGATTGACCCA	CCGTTTACATCGTCAGGGCAGTAG
miR159	T-159-1	GRMZM2G139688	MYB domain protein 81	GCTAAGTGGTGGCATCTCGTT	TCCGGTGGACTCCTCTGGTA
	T-159-2	GRMZM2G423833	Transcription factor MYB104	CGCTGAGGAAGAGGAAAAGA	TCTTGCCATGTGATTCTCCA
miR166	T-166-1	GRMZM2G109987	Homeobox-leucine zipper protein REVOLUTA	TGGTACGATTTCTGAGGGAGCATAG	TCGCAACCCAGGAAGTGAGC
	T-166-2	GRMZM2G042250	Rolled leaf 2	AATGTCACTGCCCCTCCAAACG	CCAATCAATAGCTGTCCCAGTAGCCT
miR393	T-393-1	GRMZM2G137451	Protein AUXIN SIGNALING F-BOX 3	CAGCGTCTTTGGGTACTGGACT	GGGCAGCCTGATGATATTGC
	T-393-2	GRMZM2G135978	Protein TRANSPORT INHIBITOR RESPONSE 1	CTGTTGTGGCATCGTCTTGT	TGGTAATAAGGGCCTCGTTG
miR394	T-394	GRMZM2G119650	F-box only protein 6	ATGGTTGGTCAAGAGTCGTTGTAGG	GTGGAAGTTTGATGCTTGGAGGA
miR397	T-397	GRMZM2G072780	Laccase 17	CTCTTCCGTGCTCCCTCCTC	GTTGTGCTGGGCGTGGTT
miR408	T-408	GRMZM2G384327	SURP and G-patch domain-containing protein 1-like protein	GCTAAGATTCAGGCGGACAA	AGCGGTATCCAAGCATCATC
miR444	T-444	GRMZM2G492156	Agamous-like MADS-box protein AGL16	GACCAAGTGGAGTTAATCGGGAGT	GATGGCTCAATGTTATTTTGCTGTG
miR528	T-528	GRMZM2G107562	Cupredoxin superfamily protein	TCTGTCTTGCTGACTTTGCTTCG	ACCGTTTCTGTTTTCATCACTATGC
miR529	T-529	GRMZM2G370777	Tunicate1	AACTGGCAGAGGAGAACAGG	TGTGAACTCCCAGAATGCAA
miR827	T-827	GRMZM2G166976	SPX domain-containing membrane protein	GTTCTGGCTGTGGATTTCATTC	GATTCTTCGGGGTCGTCATT
miRn-08	T-08	GRMZM2G443256	SMAD/FHA domain-containing family protein	CTGTTGAAGAGGAAAATGCACCA	AAGCCCAGTAAGTCACCAGT
miRn-36	T-36	GRMZM2G551565	Uncharacterized protein	TCGTCGTCGTCGTCGTCTAACC	GTCTCAGCAGCACCTCCTCCTT
miRn-43	T-43	GRMZM5G864689	Kinesin-like protein KIN-7K chloroplast	TCTCGATGCCGTACCCAA	GTGCAAACCACCACAGTCCA
